# Supplementary material for: LTM-UNet: Linear Transformer–Mamba with Attention-Based U-Net for Context-Aware Breast Ultrasound Image Segmentation
Source: Diagnostics (Basel). 2026 Jun 17;16(12):1888. doi: 10.3390/diagnostics16121888 (PMC13298203; doi:10.3390/diagnostics16121888)
Supplement: Supplementary file 1 [file diagnostics-16-01888-s001.zip]

Archive with 1 entries (1 files):
- diagnostics-4280963-supplementary.pdf
